# Supplementary material for: Assessing the Heterogeneous Treatment Effects of Glucocorticoids in Infants and Toddlers with Severe Pneumonia
Source: Biomedicines. 2025 Sep 24;13(10):2333. doi: 10.3390/biomedicines13102333 (PMC12561364; doi:10.3390/biomedicines13102333)
Supplement: Supplementary file 1 [file biomedicines-13-02333-s001.zip]

Archive with 1 entries (1 files):
- biomedicines-3765083-supplementary.pdf
